# Supplementary material for: Biological Processes Highlighted in Saccharomyces cerevisiae during the Sparkling Wines Elaboration
Source: Microorganisms. 2020 Aug 11;8(8):1216. doi: 10.3390/microorganisms8081216 (PMC7464517; doi:10.3390/microorganisms8081216)
Supplement: Supplementary file 1 [file microorganisms-08-01216-s001.zip]

Archive with 1 entries (1 files):
- Suplementary tables.xlsx
