# Supplementary material for: Biological Processes Highlighted in Saccharomyces cerevisiae during the Sparkling Wines Elaboration
Source: Microorganisms. 2020 Aug 11;8(8):1216. doi: 10.3390/microorganisms8081216 (PMC7464517; doi:10.3390/microorganisms8081216)
Supplement: Supplementary file 1 [file microorganisms-08-01216-s001.zip › Suplementary tables.xlsx]

## Sheet: Table 1
Biological processes in MF					Biological processes in EF
Name of processes	P (+)		P (-)		Name of processes	P (+)		P (-)
	Proteins	Relative Frecuency (%)	Relative Frecuency (%)	Proteins		Proteins	Relative Frecuency (%)	Relative Frecuency (%)	Proteins
aging	Dna2p, Rim15p	4.08	1.54	Alt1p, Cdc25p, Cka2p, Ctf4p, Dnm1p, Fis1p, Nmt1p, Npt1p, Nqm1p, Pga3p, Ras1p, Sit4p, Snf1p, Snf4p, Zds2p	anatomical structure formation involved in morphogenesis	Sdh5p, Shp1p, Sub1p	1.99	3.23	Ras2p, Rsp5p, Sec14p, Spr3p
anatomical structure development	Mic60p	2.04	0.31	Cdc28p, Ubp12p, Ubp2p	biosynthetic process	Adk1p, Atp5p, Cys3p, Erg6p, Gpp1p, Hmt1p, Idh1p, Ilv6p, Lys20p, Met17p, Pmi40p, Pro2p, Rpb5p, Sec53p, Ses1p, Tim11p, Yhr208wp	11.26	38.71	Ade17p, Ade3p, Ade5p,7p, Ade6p, Ai1p, Ald2p, Ald4p, Ald6p, Arg8p, Aro8p, Bna6p, Cab4p, Cyr1p, Erg1p, Erg10p, Erg20p, Gdh3p, Glc3p, Gre2p, His5p, Imd3p, Leu1p, Leu2p, Lpd1p, Lsc1p, Lys2p, Lys21p, Lys9p, Met14p, Met22p, Npt1p, Put2p, Rnr2p, Rpb4p, Rpb7p, Rpb8p, Rqc2p, Rsp5p, Sba1p, Sec14p, Ser3p, Tps1p, Trx1p, Tsc11p, Ura3p, Ura6p, Ybr053cp, Yhi9p
anatomical structure formation involved in morphogenesis	Sdh5p, Spo12p, Spo21p, Sub1p	8.16	1.65	Atg26p, Cdc4p, Cwp1p, End3p, Mck1p, Mds3p, Oaf1p, Sec4p, Spo14p, Spo22p, Spo71p, Sso2p, Sum1p, Ubx4p, Vps13p, Yvh1p	carbohydrate metabolic process	Ams1p, Gcy1p, Gpp1p, Pmi40p, Sec53p, Shp1p	3.97	8.06	Dak1p, Glc3p, Gut2p, Idp2p, Leu2p, Nqm1p, Tps1p, Ybr053cp, Ynr071cp, Zwf1p
biosynthetic process	Gdh3p, Leu9p, Thi12p, Top3p	8.16	20.8	Abz2p, Aco2p, Acs1p, Ade12p, Ade16p, Ade17p, Ade2p, Ade4p, Adh4p, Ai2p, Ald2p, Ald5p, Ald6p, Alt1p, Apa2p, Aro1p, Atg26p, Atp14p, Atp16p, Atp3p, Atp5p, Bat2p, Bch1p, Bio2p, Bna3p, Bna5p, Bna6p, Cab2p, Cab3p, Cdc21p, Cdc28p, Cdc8p, Cdc9p, Chs1p, Coq5p, Coq8p, Coq9p, Cpa2p, Csr1p, Cwh41p, Cyb5p, Cyr1p, Ddp1p, Dld3p, Dut1p, Ebs1p, Eht1p, Erg1p, Erg11p, Erg26p, Erg28p, Erg5p, Erg8p, Etr1p, Fap7p, Fcy…	catabolic process	Ams1p, Cic1p, Dtd1p, Gcy1p, Glo1p, Hmf1p, Hmo1p, Kgd2p, Mcm1p, Rpt6p, Shp1p, Snf7p, Yhr208wp, Ynl217wp	9.27	17.74	Ald2p, Ald6p, Aro8p, Atg21p, Atg8p, Bna6p, Ctt1p, Dak1p, Erg10p, Fis1p, Gcv3p, Gor1p, Gut2p, Lpd1p, Put2p, Ras2p, Rsp5p, Sec17p, Uga1p, Yjl068cp, Ynr071cp, Ypt32p
catabolic process	Rim15p, Snf7p	4.08	14.21	Adh4p, Aim45p, Ald2p, Ald5p, Ald6p, Alt1p, Ams1p, Arf1p, Arf2p, Arl1p, Aro80p, Atg18p, Atg2p, Atg27p, Atg3p, Atg31p, Atg32p, Atg4p, Atg8p, Atg9p, Bat2p, Bna3p, Bna5p, Bna6p, Bre5p, Cdc28p, Cdc55p, Csr1p, Ctt1p, Dcw1p, Ddp1p, Dfg5p, Dnm1p, Dsd1p, Dug2p, Dur1p,2p, Ecm38p, Ehd3p, Eht1p, Exg2p, Fdc1p, Fis1p, Fms1p, Gad1p, Gcn1p, Gcv1p, Gcv2p, Gcy1p, Gea2p, Gly1p, Gnd2p, Gor1p, Gre3p, Gut1p, Hel2p, He…	cell cycle	Isw1p, Mcm1p, Shp1p, Sis1p	2.65	3.23	Cdc10p, Myo2p, Sds22p, Tom1p
cell cycle	Ioc3p, Spo21p	4.08	5.56	Ask1p, Bni5p, Cdc10p, Cdc12p, Cdc25p, Cdc27p, Cdc28p, Cdc3p, Cdc4p, Cdc55p, Cdc9p, Ctf4p, Dbf2p, Dma1p, Dsn1p, Dyn1p, Far8p, Hof1p, Lte1p, Mlp2p, Myo2p, Ndc80p, Nkp1p, Nsp1p, Orc1p, Rad53p, Rad9p, Rax1p, Rfc2p, Rif1p, Rix1p, Rsr1p, Sap190p, Sas10p, Sds22p, Sfi1p, Shs1p, Sin3p, Sit4p, Slk19p, Smc1p, Smc3p, Sog2p, Spc98p, Srm1p, Ssd1p, Sun4p, Tor2p, Vhs2p, Vhs3p, Vps1p, Whi2p, Ylr321cp, Yor019wp	cell death	Ylr150wp	0.66	3.23	Atg21p, Fis1p, Oye3p, Tps1p
cell differentiation	Sdh5p, Spo12p, Spo21p, Sub1p	8.16	2.06	Atg26p, Cdc4p, Cka2p, Cwp1p, End3p, Hmlalpha1p, Mck1p, Mds3p, Oaf1p, Sec4p, Snf2p, Spo14p, Spo22p, Spo71p, Sso2p, Sum1p, Swi3p, Ubx4p, Vps13p, Yvh1p	cell differentiation	Mcm1p, Sdh5p, Shp1p, Sub1p	2.65	3.23	Ras2p, Sec14p, Spr3p, Swi1p
cell division	Myo1p, Spo21p	4.08	3.6	Ask1p, Boi2p, Cdc10p, Cdc12p, Cdc25p, Cdc27p, Cdc28p, Cdc3p, Cdc4p, Cdc9p, Chs1p, Dma1p, Dsn1p, Hof1p, Lte1p, Myo2p, Ndc80p, Nkp1p, Rax1p, Rsr1p, Sds22p, Sds23p, Sds24p, Sfi1p, Shs1p, Sin3p, Sit4p, Slk19p, Smc1p, Smc3p, Sog2p, Srm1p, Ssd1p, Sun4p, Vps1p	cell wall organization or biogenesis	Pmi40p	0.66	1.61	Hsp150p, Tsc11p
cell wall organization or biogenesis	Zeo1p	2.04	5.15	Bch1p, Ccw14p, Chs1p, Cnb1p, Crh1p, Cwh41p, Cwh43p, Cwp1p, Dan4p, Dcw1p, Dfg5p, Ecm14p, End3p, Exg2p, Gas3p, Gas5p, Gfa1p, Hsp150p, Kic1p, Kre2p, Kre5p, Kre6p, Kre9p, Mhp1p, Myo3p, Pau3p, Pcm1p, Pho85p, Pir1p, Pir3p, Pkh3p, Prs1p, Prs5p, Rho1p, Scw11p, Sim1p, Sit4p, Skn1p, Sla2p, Snf1p, Sng1p, Spo71p, Ssd1p, Sun4p, Tps2p, Yhl011cp, Yps1p, Yps3p, Yps7p, Yvh1p	cellular amino acid metabolic process	Cys3p, Dtd1p, Gus1p, Hpa3p, Idh1p, Ilv6p, Kgd2p, Lys20p, Mcm1p, Met17p, Pro2p, Yhr208wp	7.95	16.94	Ade3p, Ade6p, Ald2p, Arg8p, Aro8p, Bna6p, Gcv3p, Gdh3p, His5p, Leu1p, Leu2p, Lpd1p, Lys2p, Lys21p, Lys9p, Mae1p, Met14p, Met22p, Put2p, Ser3p, Uga1p
cellular amino acid metabolic process	Gdh3p, Leu9p	4.08	5.87	Aco2p, Ade4p, Adh4p, Ald2p, Alt1p, Aro1p, Aro80p, Bat2p, Bna3p, Bna5p, Bna6p, Cpa2p, Dsd1p, Ehd3p, Gad1p, Gcv1p, Gcv2p, Gfa1p, Glt1p, Gly1p, Gus1p, His1p, His5p, Hom3p, Idp1p, Ilv6p, Lap3p, Leu1p, Lys21p, Mae1p, Met10p, Met12p, Met13p, Met14p, Met2p, Mht1p, Mri1p, Msy1p, Nit3p, Pdc6p, Pet112p, Sam1p, Ser1p, Ser2p, Ser33p, Snz1p, Snz3p, Thi3p, Ths1p, Trp2p, Trp3p, Uga1p, Uga2p, Ura8p, Ybr263wp, Yh…	cellular component assembly	Isw1p	0.66	0.81	Rsp5p
cellular component assembly	Myo1p, Spo21p	4.08	3.81	Arp9p, Atg26p, Bni1p, Bnr1p, Cdc12p, Cdc28p, Cwp1p, Cyc8p, Dma1p, End3p, Hof1p, Lsb3p, Nfs1p, Nvj1p, Prk1p, Rho1p, Rho3p, Rsc6p, Sat4p, Sec4p, Sed5p, Sfi1p, Shs1p, Sla2p, Smc3p, Snf1p, Spo14p, Spo22p, Spo71p, Sso2p, Sun4p, Vps13p, Vrp1p, Yah1p, Ydr267cp, Yfh1p, Yvh1p	cellular nitrogen compound metabolic process	Adk1p, Glo1p, Hmt1p, Lsm1p, Lsm4p, Nsr1p, Rpb5p, Rtc3p	5.3	8.06	Ade3p, Ald2p, Bna6p, Dcs1p, His5p, Rpb4p, Rpb7p, Rpb8p, Rqc2p, Ura6p
cellular nitrogen compound metabolic process	Dna2p, Thi12p	4.08	9.06	Abz2p, Ai4p, Ald2p, Apa2p, Aro80p, Bio2p, Bna5p, Bna6p, Cat2p, Cca1p, Ccm1p, Ddp1p, Dug2p, Dur1p,2p, Ecm38p, Fcy1p, Fir1p, Fmn1p, Fms1p, Fur1p, Glr1p, Gsh2p, Gtt1p, Hem1p, Hem12p, Hem15p, Hem2p, Hem3p, Hfi1p, His1p, His5p, Hmt1p, Lhp1p, Met12p, Met13p, Mkt1p, Mrpl3p, Mss116p, Mtd1p, Ngg1p, Nit3p, Nrd1p, Pan6p, Pdc6p, Pnp1p, Pol2p, Pol31p, Rad50p, Rcl1p, Rex2p, Rny1p, Rpa12p, Rpb10p, Rpb3p, Rpb5p,…	cellular protein modification process	Sdh5p	0.66	2.42	Poa1p, Rad23p, Trx1p
cellular protein modification process	Sdh5p	2.04	0.62	Atg4p, Glr1p, Gtt1p, Pby1p, Poa1p, Yfh1p	chromosome segregation	Isw1p, Scp160p, Shp1p	1.99	0.81	Sds22p
chromosome organization	Dna2p, Hfm1p, Ioc3p, Nup133p, Srs2p, Top3p, Zip1p	14.29	4.53	Arp4p, Arp8p, Cdc27p, Cdc28p, Cdc55p, Cdc9p, Ctf4p, Dma1p, Dsn1p, Dyn1p, Esp1p, Gac1p, Hir2p, Hmi1p, Hmo1p, Mck1p, Mgm101p, Mlp2p, Msh3p, Ndc80p, Npa3p, Nup157p, Nup2p, Orc1p, Pol2p, Rad50p, Rfa1p, Rfa3p, Rfc2p, Rvb1p, Rvb2p, Sac3p, Sds23p, Sds24p, Sin3p, Smc1p, Smc3p, Spo22p, Swc4p, Top1p, Tpd3p, Tub3p, Tub4p, Ulp2p	cofactor metabolic process	Glo1p, Hmt1p, Kgd2p	1.99	9.68	Ade3p, Ald2p, Bna6p, Cab4p, Ctt1p, Lpd1p, Lsc1p, Lsc2p, Npt1p, Rsp5p, Ybr053cp, Ynl200cp
chromosome segregation	Hfm1p, Ioc3p, Top3p, Zip1p	8.16	3.3	Ask1p, Atg31p, Cdc27p, Cdc28p, Cdc55p, Ctf4p, Dma1p, Dsn1p, Dyn1p, Esp1p, Gac1p, Gip3p, Hir2p, Mck1p, Ndc80p, Npa3p, Pol2p, Rfc2p, Sds22p, Sds23p, Sds24p, Slk19p, Smc1p, Smc3p, Spo22p, Spt4p, Top1p, Tpd3p, Tub3p, Tub4p, Ulp2p, Ylr321cp	cytoskeleton organization	Cap1p, Crn1p, Pfd1p, Skp1p	2.65	4.84	Aip1p, Arp3p, Cdc10p, Myo2p, Rsp5p, Tsc11p
cofactor metabolic process	Thi12p	2.04	6.28	Abz2p, Acs1p, Ald2p, Bio2p, Bna5p, Bna6p, Cab2p, Cab3p, Coq5p, Coq8p, Coq9p, Ctt1p, Dug2p, Ecm38p, Erg8p, Faa1p, Fmn1p, Fms1p, Glr1p, Gsh2p, Gtt1p, Hem1p, Hem12p, Hem15p, Hem2p, Hem3p, Hfa1p, Hmg1p, Hmt1p, Lsc1p, Lsc2p, Met12p, Met13p, Mri1p, Mtd1p, Mvd1p, Nfs1p, Npt1p, Pan6p, Pda1p, Pdx1p, Pnp1p, Puf3p, Sam1p, Sat4p, Snz1p, Snz3p, Spe3p, Tes1p, Thi11p, Thi20p, Thi5p, Thi6p, Vhs3p, Yah1p, Ybr263w…	DNA metabolic process	Adk1p, Ylr150wp	1.32	0.81	Ai1p
cytoskeleton organization	Myo1p	2.04	5.97	Aim7p, Arc15p, Arc19p, Arc35p, Arc40p, Arp9p, Ask1p, Bcp1p, Bem2p, Bni1p, Bni5p, Bnr1p, Bzz1p, Cdc10p, Cdc12p, Cdc28p, Cdc3p, Chc1p, Crn1p, Dma1p, Dyn1p, Dyn2p, End3p, Ent3p, Esp1p, Gea2p, Grx3p, Grx4p, Hof1p, Lsb3p, Lsb5p, Mhp1p, Mlp2p, Myo2p, Myo3p, Num1p, Pph21p, Prk1p, Rdi1p, Rho1p, Rho3p, Rho5p, Sfi1p, Shs1p, Sit4p, Sla2p, Slk19p, Snf1p, Spc98p, Srm1p, Ssk1p, Tor2p, Tub3p, Tub4p, Vhs2p, Vps1…	generation of precursor metabolites and energy	Cox6p, Shp1p, Ymr315wp	1.99	6.45	Ald4p, Ald6p, Cor1p, Dak1p, Glc3p, Lpd1p, Nqm1p, Zwf1p
DNA metabolic process	Dna2p, Srs2p, Top3p	6.12	2.78	Ai2p, Apa2p, Cdc28p, Cdc9p, Ctf4p, Ebs1p, Gbp2p, Hek2p, Hmi1p, Mgm101p, Msh3p, Orc1p, Pol2p, Pol31p, Rad50p, Rad53p, Rap1p, Rev1p, Rfa1p, Rfa3p, Rfc2p, Rif1p, Rpc40p, Top1p, Tpa1p, Trm2p, Ufd1p	homeostatic process	Fre7p, Ylr150wp	1.32	4.03	Fet4p, Lpd1p, Sba1p, Trr2p, Trx1p
generation of precursor metabolites and energy	Cir2p	2.04	3.3	Acs1p, Adh4p, Ai2p, Aim45p, Ald6p, Cdc28p, Cir1p, Csf1p, Cyb5p, Gac1p, Glg1p, Glr1p, Gnd2p, Grx3p, Grx4p, Gsy2p, Ncp1p, Nqm1p, Ole1p, Pda1p, Pgm1p, Pho85p, Psk1p, Rpe1p, Sak1p, Sol2p, Sol3p, Sol4p, Yah1p, Ykl148cp, Ymr315wp, Zwf1p	lipid metabolic process	Erg6p	0.66	7.26	Ach1p, Erg1p, Erg10p, Erg20p, Gre2p, Met22p, Rsp5p, Sec14p, Tsc11p
homeostatic process	Dna2p, Spf1p, Top3p	6.12	2.88	Cdc28p, Cld1p, Ebs1p, Gbp2p, Glr1p, Grx3p, Grx4p, Hek2p, Mms2p, Osh6p, Pho85p, Pma2p, Por1p, Pox1p, Psy2p, Rad50p, Rap1p, Rfa1p, Rfa3p, Rif1p, Rod1p, Trr2p, Ubc13p, Ubp15p, Ubp2p, Ufd4p, Yck1p, Yfh1p	membrane organization	Bfr1p, Did4p, Shp1p, Snf7p, Tim11p, Tim9p, Vps24p	4.64	2.42	Dnf1p, Myo2p, Sec14p
membrane organization	Mic60p, Snf7p, Spo21p, Tim9p	8.16	1.85	Atg26p, Atp14p, Bro1p, Cwp1p, Ist2p, Mdm38p, Myo2p, Pex30p, Sar1p, Sec24p, Sec4p, Sfb2p, Sfb3p, Sng1p, Spo71p, Tom70p, Ups2p, Vps13p	mitochondrion organization	Abf2p, Cmc1p, Cmc2p, Mge1p, Rpn11p, Sdh5p, Tim11p, Tim9p	5.3	6.45	Atg21p, Atg8p, Clu1p, Ecm10p, Fis1p, Myo2p, Pet191p, Rsp5p
mitochondrion organization	Ecm10p, Mic60p, Sdh5p, Tim9p	8.16	5.15	Arc15p, Atg18p, Atg2p, Atg3p, Atg31p, Atg32p, Atg4p, Atg8p, Atg9p, Atp14p, Bul1p, Ccm1p, Clu1p, Cox17p, Dnm1p, Erv1p, Fis1p, Hmi1p, Mas1p, Mas2p, Mdj1p, Mdm38p, Mgm101p, Msh1p, Mss51p, Myo2p, Num1p, Ole1p, Paf1p, Pim1p, Por1p, Ptc1p, Puf3p, Qcr2p, Rex2p, Rpn11p, Sar1p, Stt4p, Sun4p, Tim44p, Tom70p, Ubp12p, Ubp2p, Ups2p, Vps13p, Whi2p, Yfh1p, Ymr134wp, Yor019wp, Zim17p	mRNA processing	Lsm1p, Lsm4p, Lsm6p, Lsm7p, Nsr1p, Rpl30p, Snu13p	4.64	1.61	Ai1p, Rpb4p
mRNA processing	Prp40p	2.04	3.91	Ai2p, Ai4p, Brr2p, Cbc2p, Ccm1p, Cdc28p, Cdc73p, Dcp2p, Dhh1p, Exo84p, Fip1p, Fir1p, Hpr1p, Lsm2p, Lsm3p, Lsm5p, Mss116p, Mss51p, Nab2p, Nab6p, Nrd1p, Ntr2p, Paf1p, Prp19p, Prp28p, Pti1p, Pus7p, Rai1p, Rna15p, Rpl30p, Rrp43p, Sac3p, Snu114p, Spt4p, Sqs1p, Ssu72p, Sub2p, Tho2p	nucleocytoplasmic transport	Hmt1p, Rps2p, Rps26ap, Rps28bp, Rps3p, Rps5p, Sis1p, Tho1p, Yra1p, Yrb1p, Yrb2p	7.28	2.42	Rpb4p, Rsp5p, Tom1p
nucleocytoplasmic transport	Gfd1p, Nup133p, Rps10ap, Rps26ap, Rtp1p	10.2	3.5	Bcp1p, Cex1p, Crm1p, Dbp5p, Fmp52p, Gbp2p, Hmt1p, Hpr1p, Kap114p, Kap95p, Mlp2p, Msn5p, Nab2p, New1p, Npa3p, Nsp1p, Nup157p, Nup2p, Nup82p, Pho85p, Por1p, Pse1p, Rps10bp, Rps15p, Rps18ap, Rps19ap, Rps28bp, Sac3p, Sol2p, Srm1p, Sub2p, Tho2p, Utp8p, Ykr095wp	protein folding	Caj1p, Mge1p, Pfd1p, Sis1p, Zuo1p	3.31	4.03	Ecm10p, Gim4p, Hch1p, Pac10p, Sba1p
protein folding	Ecm10p, Gim4p	4.08	2.37	Aha1p, Alf1p, Cct2p, Cct3p, Cct5p, Cct6p, Cct8p, Cpr6p, Emc3p, Emp65p, Fmo1p, Gim3p, Gim5p, Hch1p, Lhs1p, Mdj1p, Pac10p, Plp2p, Ssa4p, Tcp1p, Ydr161wp, Zim17p, Zuo1p	protein targeting	Caj1p, Mge1p, Sec53p, Sec65p, Tim9p	3.31	3.23	Atg21p, Atg8p, Ecm10p, Ras2p
protein targeting	Ecm10p, Mic60p, Tim9p	6.12	2.99	Afg1p, Arl1p, Atg18p, Atg2p, Atg27p, Atg3p, Atg4p, Atg8p, Atg9p, Erv1p, Kap95p, Lhs1p, Mas1p, Mas2p, Mdm38p, Qcr2p, Sec63p, Srp54p, Ssa4p, Tim44p, Tom70p, Trs130p, Vps1p, Vps13p, Vps21p, Ybr137wp, Ypt53p, Ypt6p, Zim17p	protein-containing complex assembly	Cap1p, Clc1p, Cmc1p, Cmc2p, Crn1p, Ess1p, Fpr4p, Poc4p, Rpn10p, Rpn11p, Rpt6p, Sdh5p, Sec65p, Skp1p, Snf7p, Sub1p, Tfg1p, Tim11p, Tma17p	12.58	7.26	Aip1p, Arp3p, Cdc10p, Gim4p, Nhp6bp, Pac10p, Pet191p, Sba1p, Uso1p
protein-containing complex assembly	Gim4p, Sdh5p, Snf7p, Sub1p, Uso1p	10.2	7.83	Add66p, Aim7p, Arc15p, Arc19p, Arc35p, Arc40p, Arp4p, Ask1p, Atp14p, Bas1p, Bni1p, Bni5p, Bnr1p, Bzz1p, Cdc10p, Cdc12p, Cdc3p, Cox17p, Crn1p, Dma1p, Dyn2p, Ess1p, Exo84p, Fpr3p, Fpr4p, Gal83p, Gim3p, Gim5p, Hir2p, Hir3p, Htb1p, Irc25p, Kap95p, Med6p, Mms2p, Mss51p, Myo3p, Nas2p, Nup157p, Orc1p, Ost3p, Pac10p, Pba1p, Pim1p, Pob3p, Pre2p, Pre4p, Prk1p, Rix1p, Rpn11p, Rpn2p, Rpt1p, Rpt3p, Rpt4p, Rpt…	reproduction	Mcm1p, Scp160p	1.32	2.42	Dnf1p, Rsp5p, Swi1p
response to stress	Ecm10p, Ira2p, Snf7p, Srs2p, Sub1p	10.2	3.3	Arl1p, Cup1-1p, Ett1p, Fes1p, Gim3p, Haa1p, Hog1p, Kic1p, Kre5p, Lhs1p, Nma111p, Nth1p, Otu1p, Pkh3p, Rpt4p, Sif2p, Skg3p, Ski3p, Snf1p, Snt1p, Ssa4p, Ssm4p, Syt1p, Tps2p, Ubc4p, Ubx4p, Ufd1p, Ufd2p, Yfl025cp, Yhi9p, Yml100wp, Zim17p	response to stress	Hpa3p, Shp1p, Sis1p, Snf7p, Sub1p, Ubc1p, Ylr150wp	4.64	4.03	Ecm10p, Frd1p, Rad23p, Tps1p, Yhi9p
ribonucleoprotein complex assembly	Dbp1p, Rpl40ap, Rps10ap	6.12	3.19	Brr2p, Cdc73p, Dbp10p, Exo84p, Gcd11p, Hpm1p, Mak21p, Mrt4p, Naf1p, Nip7p, Prp19p, Prp28p, Prt1p, Rea1p, Rix1p, Rpl11ap, Rpl6bp, Rps10bp, Rps14ap, Rps15p, Rps17ap, Rps19ap, Rps28bp, Rrp5p, Rvb1p, Rvb2p, Snu114p, Tif35p, Tif4632p, Tma22p, Yvh1p	ribonucleoprotein complex assembly	Cdc33p, Esf2p, Hcr1p, Lsm4p, Nsr1p, Rpl10p, Rpl11ap, Rpl12ap, Rpl3p, Rpl38p, Rpl5p, Rpl6ap, Rpl6bp, Rps11ap, Rps27ap, Rps28bp, Rps31p, Rps5p, Tho1p	12.58	1.61	Rpb4p, Tif5p
ribosome biogenesis	Rpl40ap, Rps10ap, Rps26ap, Utp10p, Utp20p	10.2	5.05	Afg2p, Arb1p, Bms1p, Dbp10p, Emg1p, Esf1p, Fap7p, Mak21p, Mak5p, Mpp10p, Mrt4p, Naf1p, Nip7p, Nop1p, Nop15p, Nop58p, Nop7p, Nug1p, Pus7p, Rcl1p, Ria1p, Rix1p, Rli1p, Rpa12p, Rpb10p, Rpb5p, Rpc40p, Rpl8ap, Rpl8bp, Rps10bp, Rps14ap, Rps15p, Rps18ap, Rps19ap, Rps28bp, Rps7bp, Rps9bp, Rrp5p, Rrp9p, Sas10p, Spb1p, Srm1p, Tor2p, Utp14p, Utp21p, Utp8p, Utp9p, Ydr156wp, Ydr161wp	ribosome biogenesis	Cic1p, Esf2p, Nop15p, Rpb5p, Rpl34bp, Rpl8bp, Rps2p, Rps26ap, Rps28bp, Rps3p, Rps31p, Rps5p, Rps6ap, Rps9bp, Rtc3p, Snu13p	10.6	1.61	Rok1p, Rpb8p
signal transduction	Ira2p, Lst4p, Rim15p	6.12	7.62	Atg32p, Bem2p, Bem4p, Cdc25p, Cnb1p, Cyr1p, Dbf2p, Dma1p, Ett1p, Far8p, Gal83p, Gcn1p, Gdi1p, Gea2p, Gis3p, Gpg1p, Hog1p, Hrk1p, Hsl1p, Inm1p, Inm2p, Kic1p, Kog1p, Lte1p, Mck1p, Mdg1p, Mds3p, Nbp2p, Otu1p, Pho85p, Pkh3p, Plp2p, Psk1p, Psr1p, Psr2p, Psy2p, Ptc1p, Rad53p, Ras1p, Rdi1p, Rho1p, Rho3p, Rho5p, Rod1p, Rog3p, Rri2p, Rsr1p, Sak1p, Sap190p, Sat4p, Sec4p, Sif2p, Sit4p, Skg3p, Snf1p, Snt1p, …	secondary metabolic process	Cys3p	0.66	0.81	Met14p
small molecule metabolic process	Leu9p	2.04	7.62	Abz2p, Adh6p, Adh7p, Ald5p, Ald6p, Ams1p, Aro1p, Bna5p, Bna6p, Cdc28p, Coq5p, Coq8p, Coq9p, Ddp1p, Dog2p, Dsf1p, Dur1p,2p, Erg1p, Erg11p, Erg26p, Erg28p, Erg5p, Erg8p, Fum1p, Gad1p, Gal4p, Gcv1p, Gcv2p, Gcy1p, Gre2p, Gre3p, Gut1p, Hmg1p, Icl2p, Idp1p, Inm1p, Inm2p, Inp51p, Kgd1p, Lsc1p, Lys21p, Mae1p, Mdh3p, Met12p, Met13p, Mtd1p, Ncp1p, Nit3p, Pcs60p, Pdc6p, Pgm1p, Pho85p, Pho87p, Ppx1p, Prm15p,…	signal transduction	Bcy1p, Scp160p, Ylr150wp	1.99	4.03	Cyr1p, Ras2p, Tsc11p, Yhi9p, Ypt32p
sulfur compound metabolic process	Thi12p	2.04	4.33	Acs1p, Bat2p, Bio2p, Dug2p, Ecm38p, Erg8p, Faa1p, Glr1p, Gsh2p, Gtt1p, Hfa1p, Hmg1p, Hom3p, Lap3p, Lsc1p, Lsc2p, Met10p, Met12p, Met13p, Met14p, Met2p, Mht1p, Mri1p, Mvd1p, Nfs1p, Pda1p, Pdx1p, Sam1p, Sat4p, Snz3p, Tes1p, Thi11p, Thi20p, Thi22p, Thi3p, Thi5p, Thi6p, Yah1p, Ydr267cp, Yfh1p, Yhr112cp, Yhr208wp	small molecule metabolic process	Ams1p, Erg6p, Gcy1p, Gpp1p, Idh1p, Kgd2p, Lys20p, Sec53p, Ynl217wp	5.96	16.94	Ade3p, Ald4p, Ald6p, Bna6p, Dak1p, Erg1p, Erg10p, Erg20p, Gcv3p, Gre2p, Gut2p, Idp2p, Lpd1p, Lsc1p, Lys21p, Mae1p, Rsp5p, Trx1p, Yjl068cp, Ynr071cp, Zwf1p
transcription, DNA-templated	Nup133p, Rim15p, Sub1p	6.12	7.21	Abf1p, Aro80p, Arp4p, Arp8p, Bas1p, Cdc28p, Cdc55p, Cti6p, Esc1p, Ess1p, Fhl1p, Gal4p, Gim5p, Haa1p, Hat1p, Hat2p, Hir2p, Hir3p, Hmlalpha1p, Mbp1p, Mlp2p, Nnt1p, Not3p, Not5p, Npl6p, Npt1p, Nup2p, Oaf1p, Orc1p, Otu1p, Paf1p, Pho85p, Pol2p, Ppr1p, Rap1p, Rif1p, Rkr1p, Rpa12p, Rpb10p, Rpb3p, Rpb5p, Rpb7p, Rpc37p, Rpc40p, Rpo21p, Rpt6p, Rsf2p, Sif2p, Sin3p, Snf2p, Snt1p, Spt4p, Ssu72p, Sua7p, Sub2p,…	sulfur compound metabolic process	Cys3p, Glo1p, Kgd2p, Met17p, Yhr208wp	3.31	4.84	Ade3p, Aro8p, Lsc1p, Lsc2p, Met14p, Met22p
translation	Dbp1p, Hbs1p, Rpl26ap, Rpl36bp, Rpl40ap, Rpl42ap, Rps26ap	14.29	5.77	Cam1p, Dbp5p, Ecm38p, Ett1p, Frs1p, Gcd1p, Gcd11p, Gcd6p, Gcd7p, Gcn3p, Gus1p, Hef3p, Hts1p, Ils1p, Mef1p, Msw1p, Msy1p, New1p, Pet112p, Prt1p, Rli1p, Rpl11ap, Rpl14ap, Rpl16ap, Rpl17bp, Rpl1ap, Rpl20ap, Rpl21ap, Rpl23ap, Rpl43ap, Rpl4bp, Rpl6bp, Rpl9bp, Rps14ap, Rps15p, Rps16ap, Rps17ap, Rps18ap, Rps19ap, Rps1bp, Rps20p, Rps22ap, Rps28bp, Rps4ap, Rps7bp, Rps9bp, Sup35p, Tef4p, Ths1p, Tif35p, Tif…	transcription, DNA-templated	Ess1p, Hta1p, Htz1p, Isw1p, Rpb5p, Rpt6p, Scp160p, Sub1p, Yrb2p	5.96	3.23	Npt1p, Ras2p, Rpb7p, Rpb8p
transmembrane transport	Mic60p, Spf1p	4.08	3.4	Adp1p, Afg1p, Ai2p, Ai4p, Arr3p, Atp14p, Atp16p, Atp3p, Atp5p, Crc1p, Erv1p, Gef1p, Hol1p, Hxt3p, Lhs1p, Mal31p, Mch4p, Mdm38p, Mfm1p, Pho87p, Pma2p, Por1p, Pxa2p, Sec63p, Srp54p, Ssa4p, Tim44p, Tom70p, Tpo4p, Vma8p, Ymc1p, Ypk9p, Zim17p	translation	Caf20p, Cdc33p, Dps1p, Grs1p, Gus1p, Hcr1p, Mnp1p, Mrpl40p, Rpl10p, Rpl11ap, Rpl12ap, Rpl17ap, Rpl19ap, Rpl21ap, Rpl23ap, Rpl26bp, Rpl3p, Rpl31bp, Rpl32p, Rpl34bp, Rpl38p, Rpl43ap, Rpl5p, Rpl6ap, Rpl6bp, Rpl9bp, Rps11ap, Rps16ap, Rps1ap, Rps1bp, Rps2p, Rps21bp, Rps23ap, Rps26ap, Rps27ap, Rps28bp, Rps3p, Rps31p, Rps4ap, Rps5p, Rps6ap, Rps9bp, Ses1p, Ygr054wp, Ylr185wp, Yml6p	30.46	5.65	Ded81p, Hef3p, Rpl16bp, Rpl26ap, Rpl33ap, Rqc2p, Tif5p
transport	Gfd1p, Lst4p, Nup133p, Rtp1p, Snf7p, Tim9p, Uso1p	14.29	8.14	Apl3p, Apl4p, Arf1p, Arf2p, Arl1p, Atg18p, Atg2p, Atg27p, Atg3p, Atg31p, Atg4p, Atg8p, Atg9p, Bch1p, Bcp1p, Bfr2p, Bro1p, Chc1p, Cop1p, Crm1p, Dbp5p, Dop1p, Dyn1p, Elp2p, Ent3p, Ent5p, Exo84p, Gdi1p, Grh1p, Gyl1p, Hol1p, Iki3p, Inp51p, Kap114p, Kap95p, Ltv1p, Mal31p, Myo2p, Nsp1p, Nug1p, Nup157p, Nup2p, Nup82p, Pga3p, Pir1p, Pse1p, Ret3p, Sar1p, Sec15p, Sec17p, Sec18p, Sec24p, Sec26p, Sec4p, Sec6…	transmembrane transport	Atp5p, Caj1p, Cox6p, Mge1p, Tim11p, Vma6p	3.97	1.61	Fet4p, Vma5p
vacuolar transport	Snf7p	2.04	2.06	Apl4p, Arl1p, Atg18p, Atg2p, Atg27p, Atg3p, Atg4p, Atg8p, Atg9p, Bro1p, Ent3p, Ent5p, Osh7p, Trs130p, Vps1p, Vps13p, Vps21p, Vta1p, Ypt53p, Ypt6p	transport	Clc1p, Did4p, Pbi2p, Sis1p, Snf7p, Tim9p, Vps24p, Yrb1p, Yrb2p	5.96	7.26	Atg21p, Atg8p, Dnf1p, Myo2p, Sec14p, Sec17p, Trx1p, Uso1p, Ypt32p
vesicle-mediated transport	Snf7p, Uso1p	4.08	3.91	Apl3p, Apl4p, Arf1p, Arf2p, Arl1p, Atg18p, Bfr2p, Bro1p, Chc1p, Cop1p, Efm4p, Ent3p, Gdi1p, Grh1p, Gyl1p, Lhs1p, Lte1p, Myo2p, Nyv1p, Osh7p, Ret3p, Sar1p, Sec17p, Sec18p, Sec24p, Sec26p, Sec4p, Sed5p, Sfb2p, Sfb3p, Sly1p, Ssa4p, Sso2p, Stt4p, Syt1p, Vps13p, Vta1p, Ykt6p	vacuolar transport	Did4p, Snf7p, Vma6p, Vps24p	2.65	4.03	Atg21p, Atg8p, Ras2p, Rsp5p, Sec14p
carbohydrate metabolic process	_	0	5.97	Ams1p, Atg26p, Cdc28p, Crh1p, Cwh41p, Dcw1p, Ddp1p, Dfg5p, Dog2p, Dsf1p, Exg2p, Gac1p, Gal4p, Gas3p, Gas5p, Gcy1p, Glg1p, Gnd2p, Gre3p, Gsy2p, Gut1p, Idp1p, Inm1p, Inm2p, Inp51p, Kre5p, Kre6p, Kre9p, Mdh3p, Nqm1p, Pcm1p, Pda1p, Pgm1p, Pho13p, Pho85p, Prm15p, Psk1p, Pyc2p, Rbk1p, Rho1p, Rpe1p, Sak1p, Scw11p, Shb17p, Sim1p, Skn1p, Snf1p, Snf4p, Sol2p, Sol3p, Sol4p, Sun4p, Ubp14p, Vid30p, Ybr056wp, …	vesicle-mediated transport	Clc1p, Did4p, Snf7p, Vps24p	2.65	3.23	Myo2p, Sec17p, Uso1p, Ypt32p
cell adhesion	_	0	0.51	Flo11p, Gal83p, Hsp12p, Snf1p, Snf2p	chromosome organization	Abf2p, Hmo1p, Isw1p, Scp160p, Shp1p, Skp1p	3.97	0	_
cell death	_	0	0.93	Esp1p, Fis1p, Mca1p, Nma111p, Oye3p, Por1p, Rho5p, Rny1p, Ysp2p	tRNA metabolic process	Dtd1p, Gus1p, Ses1p	1.99	0	_
cell morphogenesis	_	0	1.03	Bem1p, Dop1p, Myo2p, Rho1p, Rho3p, Rho5p, Rny1p, Spo14p, Vrp1p, Yck1p	aging	_	0	4.03	Fis1p, Gut2p, Npt1p, Nqm1p, Ras2p
cell motility	_	0	0.31	Rho1p, Rho3p, Spo14p	cell division	_	0	2.42	Cdc10p, Myo2p, Sds22p
cell population proliferation	_	0	0.1	Cdc28p	cell morphogenesis	_	0	1.61	Myo2p, Rsp5p
cytoskeleton-dependent intracellular transport	_	0	0.51	Dyn1p, Dyn2p, Myo2p, Num1p, Tub3p	cytoskeleton-dependent intracellular transport	_	0	0.81	Myo2p
growth	_	0	1.65	Bni1p, Boi2p, Cdc28p, Dcw1p, Dfg5p, Dld3p, Flo11p, Gre2p, Kic1p, Kog1p, Myo2p, Pph21p, Rho1p, Snf1p, Sog2p, Yps1p	growth	_	0	2.42	Gre2p, Myo2p, Tsc11p
immune system process	_	0	0.1	Ski3p	protein maturation	_	0	2.42	Fet4p, Gcv3p, Ymr038cp
lipid metabolic process	_	0	6.49	Aim45p, Aim6p, Atg26p, Cat2p, Cdc28p, Cld1p, Crc1p, Csr1p, Cwh43p, Cyb5p, Eht1p, Erg1p, Erg11p, Erg26p, Erg28p, Erg5p, Erg8p, Etr1p, Faa1p, Faa3p, Gre2p, Gut1p, Hes1p, Hfa1p, Hmg1p, Iah1p, Icl2p, Inm1p, Inm2p, Inp51p, Ist2p, Kap95p, Lap2p, Mdh3p, Mvd1p, Ncp1p, Nma111p, Nsg2p, Oaf1p, Ole1p, Osh6p, Osh7p, Pah1p, Pdr17p, Pho81p, Pho85p, Plb3p, Pox1p, Psd2p, Sac1p, Skn1p, Spo14p, Stt4p, Tes1p, Tgl3p,…
nitrogen cycle metabolic process	_	0	0.1	Dur1,2p
nucleobase-containing compound catabolic process	_	0	0.62	Apa2p, Ddp1p, Dut1p, Ham1p, Pnp1p, Prm15p
plasma membrane organization	_	0	0.1	Hsp12p
protein maturation	_	0	1.65	Atg18p, Axl1p, Cox17p, Csf1p, Dap2p, Mas1p, Mas2p, Nat5p, Psd2p, Qcr2p, Sat4p, Ste23p, Ybr139wp, Ydr267cp, Ymr038cp, Yps1p
reproduction	_	0	1.75	Axl1p, Bem1p, Cka2p, Cnb1p, Far8p, Hmlalpha1p, Mdg1p, Ptc1p, Rod1p, Rog3p, Rri2p, Rsr1p, Snf2p, Spo14p, Ste23p, Swi3p, Yps1p
secondary metabolic process	_	0	0.41	Fdc1p, Met10p, Met14p, Ybr139wp
transposition	_	0	0.1	Rpc40p
tRNA metabolic process	_	0	1.13	Gus1p, Ils1p, Msy1p, Pet112p, Rrp43p, Rrp45p, Rrp46p, Ski6p, Ths1p, Vas1p, Xrn1p
MFP (+): middle of fermentation with CO2 overpressure; MFP (-): middle of fermentation without CO2 overpressure; EFP (+): end of fermentation with CO2 overpressure; EFP (-): end of fermentation without CO2 overpressure.

## Sheet: Table 2
GO Terms related to lipid and carbohydrate metabolism in MFP (-)				GO Terms related to 15 common processes that reported above 2-fold the frequency in MFP (+) versus MFP (-)
Gene Ontology term	Cluster frequency (%)	Genome frequency (%)	P-value	Gene Ontology term	Cluster frequency (%)	Genome frequency (%)	P-value
lipid metabolic process	93.7	4.7	1.06e-72	meiotic cell cycle	30	4.5	0.00131
cellular lipid metabolic process	81	4.4	1.30e-56	meiotic cell cycle process	26.7	3.8	0.00367
lipid biosynthetic process	47.6	2.9	1.77e-27	protein localization to site of double-strand break	6.7	0	0.00552
sterol metabolic process	27	0.7	8.26e-21
steroid metabolic process	27	0.7	1.20e-20
organic hydroxy compound metabolic process	34.9	1.9	3.92e-20
fatty acid metabolic process	27	0.9	2.61e-19
steroid biosynthetic process	23.8	0.6	3.62e-19
glycerolipid metabolic process	33.3	1.9	1.04e-18
sterol biosynthetic process	22.2	0.5	1.98e-17
phospholipid metabolic process	33.3	2.2	2.66e-17
lipid catabolic process	23.8	0.9	5.57e-16
organic hydroxy compound biosynthetic process	25.4	1.1	1.96e-15
cellular lipid catabolic process	20.6	0.6	1.81e-14
lipid modification	20.6	0.7	2.48e-14
small molecule metabolic process	52.4	11.4	4.86e-13
glycerophospholipid metabolic process	25.4	1.7	1.50e-12
monocarboxylic acid metabolic process	28.6	2.4	1.74e-12
alcohol metabolic process	22.2	1.3	2.17e-11
phospholipid biosynthetic process	22.2	1.6	2.23e-10
organophosphate metabolic process	36.5	6.1	2.90e-10
primary metabolic process	93.7	54	1.77e-09
ergosterol metabolic process	14.3	0.5	2.49e-09
phytosteroid metabolic process	14.3	0.5	2.49e-09
cellular alcohol metabolic process	14.3	0.5	2.49e-09
fatty acid catabolic process	12.7	0.3	2.88e-09
secondary alcohol metabolic process	14.3	0.5	3.37e-09
alcohol biosynthetic process	15.9	0.8	1.80e-08
organic substance metabolic process	93.7	56.4	1.85e-08
ergosterol biosynthetic process	12.7	0.4	3.68e-08
phytosteroid biosynthetic process	12.7	0.4	3.68e-08
cellular alcohol biosynthetic process	12.7	0.4	3.68e-08
cellular lipid biosynthetic process	12.7	0.4	3.68e-08
phosphorus metabolic process	44.4	11.9	4.13e-08
secondary alcohol biosynthetic process	12.7	0.4	4.99e-08
phosphatidylinositol metabolic process	15.9	1	3.06e-07
metabolic process	93.7	59.7	4.05e-07
glycerolipid biosynthetic process	15.9	1.2	1.08e-06
monocarboxylic acid catabolic process	12.7	0.6	1.13e-06
small molecule catabolic process	19	2	1.56e-06
organophosphate biosynthetic process	23.8	3.6	1.68e-06
organic acid metabolic process	30.2	6.2	1.68e-06
cellular metabolic process	90.5	57.1	2.58e-06
catabolic process	42.9	13.3	2.68e-06
phosphate-containing compound metabolic process	39.7	11.5	3.47e-06
ammonium ion metabolic process	11.1	0.5	4.53e-06
carboxylic acid metabolic process	28.6	5.9	5.50e-06
acyl-CoA metabolic process	9.5	0.3	5.60e-06
thioester metabolic process	9.5	0.3	5.60e-06
oxoacid metabolic process	28.6	6.2	1.05e-05
glycerophospholipid biosynthetic process	14.3	1.1	1.08e-05
oxidation-reduction process	28.6	6.5	2.23e-05
fatty acid beta-oxidation	7.9	0.2	2.39e-05
small molecule biosynthetic process	23.8	4.6	4.64e-05
regulation of lipid metabolic process	11.1	0.7	6.05e-05
fatty acid oxidation	7.9	0.2	7.97e-05
lipid oxidation	7.9	0.2	7.97e-05
acylglycerol metabolic process	7.9	0.3	0.00015
triglyceride metabolic process	7.9	0.3	0.00015
neutral lipid metabolic process	7.9	0.3	0.00020
phosphatidylcholine biosynthetic process	7.9	0.3	0.00020
positive regulation of lipid metabolic process	7.9	0.3	0.00020
organic substance catabolic process	33.3	10.4	0.00032
phosphatidylcholine metabolic process	7.9	0.3	0.00035
carboxylic acid catabolic process	12.7	1.3	0.00071
phosphatidylinositol phosphorylation	6.3	0.2	0.00075
organic acid catabolic process	12.7	1.4	0.00077
lipid transport	11.1	1	0.00108
regulation of phospholipid metabolic process	7.9	0.4	0.00112
isopentenyl diphosphate biosynthetic process, mevalonate pathway	4.8	0.1	0.00113
fatty acid biosynthetic process	7.9	0.4	0.00136
lipid phosphorylation	6.3	0.2	0.00160
lipid localization	11.1	1.1	0.00172
polyol catabolic process	6.3	0.2	0.00223
isopentenyl diphosphate biosynthetic process	4.8	0.1	0.00281
isopentenyl diphosphate metabolic process	4.8	0.1	0.00281
organophosphate catabolic process	7.9	0.4	0.00329
glycerolipid catabolic process	6.3	0.2	0.00401
regulation of phospholipid biosynthetic process	6.3	0.2	0.00521
regulation of phosphatidylcholine biosynthetic process	4.8	0.1	0.00559
alcohol catabolic process	6.3	0.3	0.00666
phosphatidylglycerol metabolic process	6.3	0.3	0.00666
carbohydrate metabolic process	96.6	3.9	3.03e-76
cellular carbohydrate metabolic process	62.1	2.5	6.19e-42
carbohydrate biosynthetic process	41.4	1.5	9.04e-27
polysaccharide metabolic process	36.2	1.3	2.00e-23
cellular carbohydrate biosynthetic process	32.8	1	4.11e-22
cellular glucan metabolic process	29.3	0.9	6.18e-20
glucan metabolic process	29.3	0.9	6.18e-20
cellular polysaccharide metabolic process	31	1.1	9.45e-20
monosaccharide metabolic process	32.8	1.4	5.43e-19
glucan biosynthetic process	25.9	0.6	8.80e-19
cellular polysaccharide biosynthetic process	27.6	0.9	3.85e-18
polysaccharide biosynthetic process	27.6	0.9	5.13e-18
small molecule metabolic process	62.1	11.4	1.20e-17
hexose metabolic process	27.6	1.3	4.51e-15
carbohydrate catabolic process	25.9	1.3	9.05e-14
glucose metabolic process	22.4	1	6.87e-12
phosphorus metabolic process	51.7	11.9	6.88e-11
beta-glucan metabolic process	15.5	0.3	7.45e-11
beta-glucan biosynthetic process	15.5	0.3	7.45e-11
primary metabolic process	96.6	54	1.67e-10
fungal-type cell wall organization or biogenesis	29.3	3.3	8.85e-10
glucose 6-phosphate metabolic process	13.8	0.3	1.08e-09
pentose-phosphate shunt	12.1	0.2	1.33e-09
phosphate-containing compound metabolic process	48.3	11.5	1.68e-09
organic substance metabolic process	96.6	56.4	1.70e-09
regulation of cellular carbohydrate metabolic process	15.5	0.5	2.42e-09
NADP metabolic process	13.8	0.3	2.57e-09
glyceraldehyde-3-phosphate metabolic process	12.1	0.2	2.66e-09
external encapsulating structure organization	29.3	3.5	2.96e-09
cell wall organization	29.3	3.5	2.96e-09
cell wall organization or biogenesis	31	4.2	4.28e-09
regulation of carbohydrate metabolic process	15.5	0.5	5.48e-09
regulation of carbohydrate biosynthetic process	13.8	0.4	2.17e-08
metabolic process	96.6	59.7	3.64e-08
small molecule catabolic process	22.4	2	4.52e-08
regulation of glucose metabolic process	13.8	0.4	5.22e-08
cellular aldehyde metabolic process	15.5	0.7	9.45e-08
polyol metabolic process	13.8	0.5	1.14e-07
glycogen metabolic process	13.8	0.5	1.46e-07
glycogen biosynthetic process	12.1	0.3	1.79e-07
carbohydrate derivative metabolic process	31	5.2	1.95e-07
energy reserve metabolic process	13.8	0.5	2.33e-07
pentose-phosphate shunt, oxidative branch	8.6	0.1	3.12e-07
organophosphate metabolic process	32.8	6.1	3.13e-07
catabolic process	46.6	13.3	3.29e-07
organic substance catabolic process	41.4	10.4	4.10e-07
nicotinamide nucleotide metabolic process	17.2	1.2	4.28e-07
pyridine nucleotide metabolic process	17.2	1.2	4.83e-07
cell wall polysaccharide metabolic process	12.1	0.4	1.42e-06
pyridine-containing compound metabolic process	17.2	1.3	1.83e-06
nucleobase-containing small molecule metabolic process	25.9	3.9	1.84e-06
oxidoreduction coenzyme metabolic process	17.2	1.4	2.74e-06
phosphorylated carbohydrate dephosphorylation	8.6	0.1	3.68e-06
monosaccharide catabolic process	10.3	0.3	3.95e-06
cell wall beta-glucan metabolic process	8.6	0.2	6.70e-06
cell wall biogenesis	17.2	1.5	7.64e-06
fungal-type cell wall biogenesis	15.5	1.2	1.27e-05
fungal-type cell wall polysaccharide biosynthetic process	10.3	0.3	1.75e-05
fungal-type cell wall polysaccharide metabolic process	10.3	0.3	1.75e-05
cell wall polysaccharide biosynthetic process	10.3	0.4	2.26e-05
polyol catabolic process	8.6	0.2	2.85e-05
fungal-type cell wall organization	20.7	2.8	2.99e-05
oxidation-reduction process	29.3	6.5	4.08e-05
cell wall macromolecule metabolic process	12.1	0.7	7.11e-05
regulation of polysaccharide metabolic process	8.6	0.2	8.65e-05
alcohol catabolic process	8.6	0.3	0.00011
pentose catabolic process	6.9	0.1	0.00013
inositol phosphate dephosphorylation	6.9	0.1	0.00013
inositol phosphate catabolic process	6.9	0.1	0.00013
(1->6)-beta-D-glucan metabolic process	6.9	0.1	0.00024
(1->6)-beta-D-glucan biosynthetic process	6.9	0.1	0.00024
fungal-type cell wall beta-glucan metabolic process	6.9	0.1	0.00024
fungal-type cell wall beta-glucan biosynthetic process	6.9	0.1	0.00024
organic hydroxy compound catabolic process	8.6	0.3	0.00027
energy derivation by oxidation of organic compounds	17.2	2.3	0.00031
pentose metabolic process	6.9	0.1	0.00040
alcohol metabolic process	13.8	1.3	0.00044
generation of precursor metabolites and energy	19	3	0.00044
ribose phosphate metabolic process	17.2	2.4	0.00057
organic hydroxy compound metabolic process	15.5	1.9	0.00069
cell wall macromolecule biosynthetic process	10.3	0.6	0.00071
cellular component macromolecule biosynthetic process	10.3	0.6	0.00071
regulation of glucan biosynthetic process	6.9	0.2	0.00094
regulation of polysaccharide biosynthetic process	6.9	0.2	0.00094
inositol phosphate metabolic process	6.9	0.2	0.00135
nucleotide metabolic process	19	3.3	0.00138
coenzyme metabolic process	17.2	2.7	0.00139
nucleoside phosphate metabolic process	19	3.4	0.00183
regulation of glycogen metabolic process	6.9	0.2	0.00255
positive regulation of cellular carbohydrate metabolic process	5.2	0.1	0.00257
positive regulation of glucose metabolic process	5.2	0.1	0.00257
regulation of gluconeogenesis	6.9	0.2	0.00338
alditol metabolic process	6.9	0.2	0.00338
gluconeogenesis	8.6	0.5	0.00350
hexose biosynthetic process	8.6	0.5	0.00350
cellular metabolic process	84.5	57.1	0.00394
negative regulation of cellular carbohydrate metabolic process	6.9	0.2	0.00439
negative regulation of carbohydrate metabolic process	6.9	0.2	0.00439
monosaccharide biosynthetic process	8.6	0.5	0.00468
positive regulation of carbohydrate metabolic process	5.2	0.1	0.00511
cellular process	94.8	72.4	0.00716
cell wall (1->3)-beta-D-glucan metabolic process	5.2	0.1	0.00889
cell wall beta-glucan biosynthetic process	5.2	0.1	0.00889
cell wall (1->3)-beta-D-glucan biosynthetic process	5.2	0.1	0.00889
MFP (+): middle of fermentation with CO2 overpressure; MFP (-): middle of fermentation without CO2 overpressure; EFP (+): end of fermentation with CO2 overpressure; EFP (-): end of fermentation without CO2 overpressure.

## Sheet: Table 3
GO Terms related to specific biological processes in EFP (+)				GO Terms related to specific biological processes in EFP (-)
Gene Ontology term	Cluster frequency (%)	Genome frequency (%)	P-value	Gene Ontology term	Cluster frequency (%)	Genome frequency (%)	P-value
chromosome organization	66.7	8.7	0.00441	developmental process	42.9	4.4	0.00365
DNA packaging	33.3	0.9	0.00909	intracellular copper ion transport	14.3	0.1	0.00488
DNA-templated transcriptional start site selection	22.2	0.1	0.00991	oxidoreduction coenzyme metabolic process	28.6	1.4	0.00738
transcriptional start site selection at RNA polymerase II promoter	22.2	0.1	0.00991
GO Terms related to common processes that reported above 2-fold the frequency in EFP (+) versus EFP (-)				GO Terms related to common processes that reported above 2-fold the frequency in EFP (-) versus EFP (+)
Gene Ontology term	Cluster frequency (%)	Genome frequency (%)	P-value	Gene Ontology term	Cluster frequency (%)	Genome frequency (%)	P-value
ribonucleoprotein complex biogenesis	37.1	8.2	4.53e-09	small molecule metabolic process	65.8	11.4	1.04e-25
ribosome biogenesis	32.9	6.6	1.35e-08	oxidation-reduction process	43.8	6.5	8.43e-17
cytoplasmic translation	20	2.9	2.57e-06	carboxylic acid metabolic process	41.1	5.9	8.1e-16
ribonucleoprotein complex assembly	20	3	4.47e-06	oxoacid metabolic process	41.1	6.2	2.62e-15
ribonucleoprotein complex subunit organization	20	3.1	8.49e-06	organic acid metabolic process	41.1	6.2	2.98e-15
nuclear export	14.3	1.4	1.21e-05	organic acid biosynthetic process	27.4	2.7	1.34e-12
ribosome assembly	12.9	1.1	2.2e-05	carboxylic acid biosynthetic process	27.4	2.7	1.34e-12
amide biosynthetic process	35.7	11.5	3.26e-05	cellular amino acid metabolic process	28.8	3.5	1.24e-11
translation	34.3	10.9	4.68e-05	small molecule biosynthetic process	31.5	4.6	3.14e-11
peptide biosynthetic process	34.3	10.9	5.16e-05	cellular amino acid biosynthetic process	21.9	1.8	7.18e-11
nucleocytoplasmic transport	15.7	2.1	5.28e-05	alpha-amino acid metabolic process	24.7	2.5	7.26e-11
RNA export from nucleus	12.9	1.3	8.28e-05	nucleotide metabolic process	27.4	3.4	7.35e-11
peptide metabolic process	34.3	11.4	0.00011	nucleoside phosphate metabolic process	27.4	3.5	1.26e-10
cellular amide metabolic process	35.7	12.3	0.00011	alpha-amino acid biosynthetic process	20.5	1.7	4.68e-10
RNA transport	15.7	2.3	0.00015	nucleobase-containing small molecule metabolic process	27.4	3.9	1.42e-09
establishment of RNA localization	15.7	2.3	0.00015	organophosphate metabolic process	32.9	6.1	1.47e-09
gene expression	58.6	29.8	0.00017	nucleoside phosphate biosynthetic process	19.2	1.7	6.11e-09
nucleic acid transport	15.7	2.3	0.00018	metabolic process	93.2	59.7	4.68e-08
ncRNA metabolic process	28.6	8.3	0.00018	nucleotide biosynthetic process	17.8	1.6	6.74e-08
rRNA export from nucleus	7.1	0.3	0.0002	phosphorus metabolic process	41.1	11.9	1.12e-07
rRNA transport	7.1	0.3	0.0002	phosphate-containing compound metabolic process	39.7	11.5	2.5e-07
rRNA processing	21.4	5	0.00042	cofactor metabolic process	23.3	3.6	3.15e-07
unannotated	31.4	10.5	0.00044	coenzyme metabolic process	20.5	2.7	3.51e-07
RNA localization	15.7	2.6	0.00061	biosynthetic process	68.5	33.9	7.61e-07
organelle assembly	15.7	2.7	0.00088	cellular metabolic process	89	57.1	1.32e-06
ribonucleoprotein complex export from nucleus	12.9	1.7	0.00102	organic substance biosynthetic process	67.1	33.5	2.03e-06
nuclear transport	12.9	1.8	0.00109	organophosphate biosynthetic process	21.9	3.6	2.12e-06
ribonucleoprotein complex localization	12.9	1.8	0.00117	cellular biosynthetic process	65.8	33.1	5.34e-06
cellular component biogenesis	41.4	18.3	0.00172	small molecule catabolic process	16.4	2.1	1.18e-05
rRNA metabolic process	21.4	5.6	0.00191	alcohol metabolic process	13.7	1.4	2.12e-05
ribosomal small subunit assembly	7.1	0.4	0.00219	primary metabolic process	83.6	54	4.73e-05
nucleobase-containing compound transport	15.7	3.1	0.00282	organonitrogen compound biosynthetic process	43.8	18	0.00013
ribosomal small subunit biogenesis	12.9	2.1	0.00412	oxidoreduction coenzyme metabolic process	12.3	1.4	0.00034
ncRNA export from nucleus	7.1	0.5	0.00793	organic substance metabolic process	83.6	56.4	0.00036
				dicarboxylic acid metabolic process	9.6	0.7	0.00042
				organic hydroxy compound metabolic process	13.7	1.9	0.00059
				aspartate family amino acid biosynthetic process	9.6	0.8	0.00062
				monocarboxylic acid metabolic process	15.1	2.4	0.00068
				nicotinamide nucleotide metabolic process	11	1.2	0.00089
				pyridine nucleotide metabolic process	11	1.2	0.00098
				NADP metabolic process	6.8	0.3	0.00149
				lysine biosynthetic process via aminoadipic acid	5.5	0.2	0.00246
				organic cyclic compound biosynthetic process	37	15.4	0.00249
				organonitrogen compound metabolic process	60.3	34.3	0.0025
				purine nucleotide biosynthetic process	9.6	0.9	0.00268
				pyridine-containing compound metabolic process	11	1.3	0.00271
				aspartate family amino acid metabolic process	9.6	1	0.00326
				cellular process	93.2	72.5	0.00438
				ribonucleotide biosynthetic process	9.6	1	0.00475
				purine-containing compound biosynthetic process	9.6	1	0.00475
				lysine biosynthetic process	5.5	0.2	0.00491
				NADPH regeneration	4.1	0.1	0.00534
				lysine metabolic process	5.5	0.2	0.00665
				ribose phosphate biosynthetic process	9.6	1.1	0.00798
				ergosterol metabolic process	6.8	0.5	0.00971
				phytosteroid metabolic process	6.8	0.5	0.00971
				cellular alcohol metabolic process	6.8	0.5	0.00971
MFP (+): middle of fermentation with CO2 overpressure; MFP (-): middle of fermentation without CO2 overpressure; EFP (+): end of fermentation with CO2 overpressure; EFP (-): end of fermentation without CO2 overpressure.
